# Supplementary material for: Acute apnea and white blood cell count: A biphasic response formal comment on ‘Hematologic changes after short term hypoxia in non-elite apnea divers under voluntary dry apnea conditions’
Source: PLoS One. 2021 Jul 14;16(7):e0253584. doi: 10.1371/journal.pone.0253584 (PMC8279404; doi:10.1371/journal.pone.0253584)
Supplement: S1 File — This file shows raw data of the mentioned white blood cell parameters before and at 10 specific time points up to 3h after apnea and control. (XLSX) [file pone.0253584.s001.xlsx]

## Sheet: WBC (10^7.L-1)
	ID	CONDITION (1=apnea, 2 = control)	BL	T_0	T_5	T_10	T_20	T_40	T_60	T_90	T_120	T_150	T_180
	4	1	832	990	843	791	773	805	744	761	817	782	798
	5	1	660	864	820	756	728	741	711	836	754	868	814
	6	1	837	1013	947	846	790	757	778	759	765	803	817
	7	1	438	592	533	477	446	460	472	526	532	537	542
	8	1	856	913	976	940	906	898	883	887	903	944	950
	9	1	569	721	705	626	655	713	724	566	588	704	732
	1	2	537	475	517	511	517	466	497	471	480	493	503
	2	2	845	901	913	933	895	908	873	929	944	920	903
	3	2	822	782	740	739	769	749	772	735	681	772	925
	5	2	645	788	803	733	779	760	704	780	812	787	762
	7	2	663	628	718	696	703	631	601	623	637	637	610
	8	2	875	834	830	783	812	869	839	881	863	862	894
	9	2	608	656	639	633	640	657	646	680	614	658	620

## Sheet: LYMPH (10^7.L-1)
	ID	CONDITION (1=apnea, 2 = control)	BL	T_0	T_5	T_10	T_20	T_40	T_60	T_90	T_120	T_150	T_180
	4	1	205	252	207	178	159	161	136	149	146	149	168
	5	1	160	275	244	213	181	177	176	194	159	227	218
	6	1	103	155	144	107	98	103	85	87	86	103	116
	7	1	193	235	208	169	161	162	143	165	174	149	158
	8	1	148	203	208	182	173	165	163	162	171	180	190
	9	1	116	193	192	121	129	135	137	116	143	161	160
	1	2	201	165	175	192	176	171	179	158	157	164	182
	2	2	93	100	103	105	102	111	113	129	135	159	169
	3	2	265	235	214	207	192	169	178	171	146	136	153
	5	2	204	235	230	203	225	221	202	235	264	268	272
	7	2	226	202	234	221	223	196	188	205	218	219	223
	8	2	187	175	177	159	157	184	169	178	161	178	187
	9	2	183	158	152	148	150	141	147	149	153	162	152

## Sheet: NEUT (10^7.L-1)
	ID	CONDITION (1=apnea, 2 = control)	BL	T_0	T_5	T_10	T_20	T_40	T_60	T_90	T_120	T_150	T_180
	4	1	521	600	524	513	515	544	516	518	571	539	533
	5	1	414	486	472	442	447	457	444	535	494	528	491
	6	1	639	740	705	644	605	593	623	599	599	629	636
	7	1	180	262	237	228	218	217	249	284	278	318	316
	8	1	566	556	605	594	566	586	575	582	593	628	621
	9	1	399	463	444	439	459	503	516	399	381	478	506
	1	2	272	245	274	257	270	250	254	261	258	257	267
	2	2	698	734	741	762	715	728	692	723	711	682	652
	3	2	415	406	411	411	441	459	472	441	440	516	652
	5	2	353	440	459	424	453	438	403	433	430	403	376
	7	2	351	342	378	375	374	345	314	323	316	318	302
	8	2	556	535	536	518	535	554	554	593	586	589	605
	9	2	365	424	410	416	416	432	418	459	398	441	401

## Sheet: MONO (10^7.L-1)
	ID	CONDITION (1=apnea, 2 = control)	BL	T_0	T_5	T_10	T_20	T_40	T_60	T_90	T_120	T_150	T_180
	4	1	45	68	57	42	43	47	49	51	55	49	47
	5	1	59	65	73	69	66	72	62	71	72	79	72
	6	1	83	106	88	85	76	54	58	64	73	64	59
	7	1	37	67	61	54	47	56	58	59	61	54	52
	8	1	81	95	98	99	99	88	88	90	85	78	87
	9	1	49	59	63	60	59	68	63	45	56	59	60
	1	2	49	54	55	51	57	35	52	43	53	60	44
	2	2	32	46	49	47	54	52	48	55	70	56	57
	3	2	109	104	83	88	105	92	91	95	68	96	93
	5	2	45	53	57	53	50	48	47	55	62	58	57
	7	2	60	54	74	73	67	61	68	70	74	68	63
	8	2	93	81	76	73	83	92	83	79	86	68	75
	9	2	49	63	68	59	65	75	70	63	54	48	60

## Sheet: EO (10^7.L-1)
	ID	CONDITION (1=apnea, 2 = control)	BL	T_0	T_5	T_10	T_20	T_40	T_60	T_90	T_120	T_150	T_180
	4	1	57	67	52	55	53	49	39	40	42	41	48
	5	1	21	33	25	27	28	30	22	30	25	29	27
	6	1	9	8	7	6	8	5	10	7	4	4	4
	7	1	24	25	25	24	18	22	19	14	16	12	13
	8	1	57	56	62	61	63	56	54	48	51	54	48
	9	1	2	3	4	4	5	4	5	4	5	4	2
	1	2	13	9	12	8	12	9	10	7	9	9	8
	2	2	19	17	17	17	20	15	16	18	24	19	20
	3	2	26	28	22	25	24	22	25	21	20	16	20
	5	2	36	47	45	43	43	43	42	48	47	46	47
	7	2	22	27	28	30	30	25	28	22	25	28	19
	8	2	37	41	39	30	35	36	29	28	27	25	25
	9	2	6	8	6	6	6	5	8	6	6	5	4

## Sheet: BASO (10^7.L-1)
	ID	CONDITION (1=apnea, 2 = control)	BL	T_0	T_5	T_10	T_20	T_40	T_60	T_90	T_120	T_150	T_180
	4	1	4	3	3	3	3	4	4	3	3	4	2
	5	1	6	5	6	5	6	5	7	6	4	5	6
	6	1	3	4	3	4	3	2	2	2	3	3	2
	7	1	4	3	2	2	2	3	3	4	3	4	3
	8	1	4	3	3	4	5	3	3	5	3	4	4
	9	1	3	3	2	2	3	3	3	2	3	2	4
	1	2	2	2	1	3	2	1	2	2	3	3	2
	2	2	3	4	3	2	4	2	4	4	4	4	5
	3	2	7	9	10	8	7	7	6	7	7	8	7
	5	2	7	13	12	10	8	10	10	9	9	12	10
	7	2	4	3	4	3	3	4	3	3	4	4	3
	8	2	2	2	2	3	2	3	4	3	3	2	2
	9	2	5	3	3	4	3	4	3	3	3	2	3
